# Supplementary material for: Drosophila HUWE1 Ubiquitin Ligase Regulates Endoreplication and Antagonizes JNK Signaling During Salivary Gland Development
Source: Cells. 2018 Sep 26;7(10):151. doi: 10.3390/cells7100151 (PMC6210797; doi:10.3390/cells7100151)
Supplement: Supplementary file 1 [file cells-07-00151-s001.zip]

Archive with 1 entries (1 files):
- cells-347889-SI.pdf
